# Supplementary material for: Quality of Life and Coping Strategies of Palestinian Women with Breast Cancer in the West Bank: A Cross-Sectional Study
Source: Healthcare (Basel). 2025 May 12;13(10):1124. doi: 10.3390/healthcare13101124 (PMC12110817; doi:10.3390/healthcare13101124)
Supplement: Supplementary file 1 [file healthcare-13-01124-s001.zip]

Archive with 1 entries (1 files):
- healthcare-3594376-supplementary.pdf
